# Supplementary material for: Cynaroside Induces G1 Cell Cycle Arrest by Downregulating Cell Division Cycle 25A in Colorectal Cancer
Source: Molecules. 2024 Mar 28;29(7):1508. doi: 10.3390/molecules29071508 (PMC11013184; doi:10.3390/molecules29071508)
Supplement: Supplementary file 1 [file molecules-29-01508-s001.zip]

Archive with 1 entries (1 files):
- molecules-2822664-supplementary.pdf
